# Supplementary material for: Host-derived gene silencing of parasite fitness genes improves resistance to soybean cyst nematodes in stable transgenic soybean
Source: Theor Appl Genet. 2019 Jun 22;132(9):2651–62. doi: 10.1007/s00122-019-03379-0 (PMC6707959; doi:10.1007/s00122-019-03379-0)
Supplement: Supplementary file 3 — Supplementary file3 (XLSX 18 kb) [file 122_2019_3379_MOESM3_ESM.xlsx]

## Sheet: Table S2 - S4
Table S2: Key to samples and small RNA libraries used in Table 2
Tissue	Cultivar	Construct	Target	Events	New Name	Library#_Name_Target	+ strand, 0 mismatch	- strand, 0 mismatch	both strands, 0 mismatch	total reads millions in library	divide by normalization factor(a)	+ Reads per million	- Reads per million	Total Reads per million (RPM)	Table or Figure	Transgenic Line	Table 2 Plant	Cyst Reduction	Egg Reduction
Young leaves	JackX	pANDA35HK	Prp17	104	KS07	D176_KS0712_PRP17	8112	2285	10397	18.9	12.3	659.512	185.772	845.285	Table 2	GmPrp17P6	1	0.65	0.69
Young leaves	JackX	pANDA35HK	Prp17	115	KS08	D177_KS0813_PRP17	422	113	535	12.2	2.8	150.714	40.3571	191.071	Table 2	GmPrp17P8	1	0.53	0.68
Young leaves	JackX	pANDA35HK	Prp17	204	KS09	D178_KS0914_PRP17	283	72	355	13.3	6.9	41.0145	10.4348	51.4493	Table 2	GmPrp17P8	2	0.05	0.36
Young leaves	JackX	pANDA35HK	Prp17	208	KS10	D179_KS1015_PRP17	290	96	386	8.8	8.4	34.5238	11.4286	45.9524	Table 2	GmPrp17P6	3	0.29	0.35
Young leaves	JackX	pANDA35HK	Prp17	305	KS11	D180_KS1116_PRP17	120	47	167	9.2	1.1	109.091	42.7273	151.818	Table 2	GmPrp17P6	2	0.6	0.74
Young leaves	JackX	pANDA35HK	Y25	Y25-E13-2	KS13	D177_KS0813_Y25	863	1054	1917	12.2	9.4	91.8085	112.128	203.936	Table 2	GmY25E13	1	0.5	0.78
Young leaves	JackX	pANDA35HK	Y25	Y25-E13-4	KS14	D178_KS0914_Y25	583	762	1345	13.3	6.4	91.0938	119.062	210.156	Table 2	GmY25E13	2	0.65	0.66
Young leaves	JackX	pANDA35HK	Y25	Y25-E13-5	KS15	D179_KS1015_Y25	147	178	325	8.8	0.44	334.091	404.545	738.636	Table 2	GmY25E13	3	0.83	0.82
Young leaves	JackX	pANDA35HK	Y25	Y25-E13-13	KS16	D180_KS1116_Y25	2288	3387	5675	9.2	8.1	282.469	418.148	700.617	Table 2	GmY25E13	4	0.78	0.78
(a) For pooled samples, the normalization factor is based on the proportion of each sample in pool.
Table S3: Key to samples and libraries used in Figure 6 and Figure S2
Tissue	Cultivar	Construct	Target	Events	New Name	Library#_Name_Target	+ strand, 0 mismatch	- strand, 0 mismatch	both strands, 0 mismatch	total reads millions in library	divide by normalization factor(a)	+ Reads per million	- Reads per million	Total Reads per million (RPM)	Figure Used In	Transgenic Line#
Young leaves	JackX	pANDA35HK	Y25	Y25-E13-13	KS16	D180_KS1116_Y25	2288	3387	5675	9.2	8.1	282.469	418.148	700.617	Figure 6	GmY25E13 (T3)
Young leaves	JackX	pANDA35HK	Y25	Ri62-55	KS40	D203_KS4055_Y25	157	228	385	38.4	19.2	8.17708	11.875	20.0521	Figure 6	GmY25E13 (T4)
Young leaves	JackX	pANDA35HK	Prp17	115	KS08	D177_KS0813_PRP17	422	113	535	12.2	2.8	150.714	40.3571	191.071	Figure 6	GmPrp17P8 (T4)
Young leaves	JackX	pANDA35HK	Prp17	Ri62-67	KS55	D203_KS4055_PRP17	38	35	73	38.4	19.2	1.97917	1.82292	3.80208	Figure 6	GmPrp17P8 (T5)
Young leaves	JackX	pANDA35HK	Y25	Y25-E13-13	KS16	D180_KS1116_Y25	2288	3387	5675	9.2	8.1	282.469	418.148	700.617	Fibure S2a	GmY25E13 (T3)
Young leaves	JackX	pANDA35HK	Prp17	115	KS08	D177_KS0813_PRP17	422	113	535	12.2	2.8	150.714	40.3571	191.071	Figure S2b	GmPrp17P8 (T4)
(a) For pooled samples, the normalization factor is based on the proportion of each sample in pool.
Table S4: Key to samples and libraries used in Figure 7
Tissue	Cultivar	Construct	Target	Events	New Name	Library#_Name_Target	+ strand, 0 mismatch	- strand, 0 mismatch	both strands, 0 mismatch	total reads millions in library	divide by normalization factor(a)	+ Reads per million	- Reads per million	Total Reads per million (RPM)	Figure Used In	Transgenic Line#	Cyst Reduction (%)	Egg Reduction(%)
Young leaves	JackX	pANDA35HK	Prp17	I54-P33	KS48	D196_KS3348_PRP17	73	59	132	26.4	2	5.5303	4.4697	10	Figure 7	GmPrp17P6 (T3)	67.56	70.74
Young leaves	JackX	pANDA35HK	Prp17	I54-P41	KS49	D197_KS3449_PRP17	93	71	164	22.9	2	8.08696	6.17391	14.2609	Figure 7	GmPrp17P6 (T5)	78.36	90.13
Young leaves	JackX	pANDA35HK	Prp17	Ri62-36	KS50	D198_KS3550_PRP17	60	53	113	27.9	2	4.28571	3.78571	8.07143	Figure 7	GmPrp17P6 (T5)	63.11	53.64
Young leaves	JackX	pANDA35HK	Prp17	Ri62-40	KS51	D199_KS3651_PRP17	44	41	85	16.4	2	5.36585	5	10.3659	Figure 7	GmPrp17P6 (T5)	81.54	93.47
Young leaves	JackX	pANDA35HK	Prp17	Ri62-43	KS52	D200_KS3752_PRP17	78	55	133	33.1	2	4.6988	3.31325	8.01205	Figure 7	GmPrp17P6 (T5)	29.14	59.79
Young leaves	JackX	pANDA35HK	Prp17	Ri62-44	KS53	D201_KS3853_PRP17	36	29	65	16.9	2	4.23529	3.41176	7.64706	Figure 7	GmPrp17P6 (T5)	66.48	84.18
Young leaves	JackX	pANDA35HK	Prp17	Ri62-66	KS54	D202_KS3954_PRP17	90	72	162	27.9	2	6.47482	5.17986	11.6547	Figure 7	GmPrp17P6 (T4)	79.96	80.87
Young leaves	JackX	pANDA35HK	Prp17	Ri62-67	KS55	D203_KS4055_PRP17	38	35	73	38.4	2	1.97917	1.82292	3.80208	Figure 7	GmPrp17P6 (T4)	42.51	34.36
Young leaves	JackX	pANDA35HK	Prp17	Ri62-71	KS56	D204_KS4156_PRP17	107	94	201	24.9	2	8.56	7.52	16.08	Figure 7	GmPrp17P6 (T4)	67.82	97.33
Young leaves	JackX	pANDA35HK	Prp17	Ri62-72	KS57	D205_KS4257_PRP17	69	63	132	28.3	2	4.89362	4.46809	9.3617	Figure 7	GmPrp17P6 (T4)	54.25	77.12
Young leaves	JackX	pANDA35HK	Prp17	Ri62-73	KS58	D206_KS4358_PRP17	36	24	60	19.9	2	3.63636	2.42424	6.06061	Figure 7	GmPrp17P6 (T4)	40.22	10.78
Young leaves	JackX	pANDA35HK	Prp17	Ri62-80	KS59	D207_KS4459_PRP17	88	77	165	28.3	2	6.24113	5.46099	11.7021	Figure 7	GmPrp17P6 (T4)	78.37	78.53
Young leaves	JackX	pANDA35HK	Y25	Ri62-21	KS32	D195_KS3247_Y25	60	96	156	29.8	2	4.02685	6.44295	10.4698	Figure 7	GmY25E13 (T4)	38.72	27.05
Young leaves	JackX	pANDA35HK	Y25	Ri62-22	KS33	D196_KS3348_Y25	102	160	262	26.4	2	7.72727	12.1212	19.8485	Figure 7	GmY25E13 (T4)	57.74	43.97
Young leaves	JackX	pANDA35HK	Y25	Ri62-23	KS34	D197_KS3449_Y25	112	188	300	22.9	2	9.73913	16.3478	26.087	Figure 7	GmY25E13 (T4)	65.24	68.74
Young leaves	JackX	pANDA35HK	Y25	Ri62-26	KS35	D198_KS3550_Y25	101	148	249	27.9	2	7.21429	10.5714	17.7857	Figure 7	GmY25E13 (T4)	80.68	61.03
Young leaves	JackX	pANDA35HK	Y25	Ri62-30	KS36	D199_KS3651_Y25	148	192	340	16.4	2	18.0488	23.4146	41.4634	Figure 7	GmY25E13 (T4)	84.63	94.71
Young leaves	JackX	pANDA35HK	Y25	Ri62-33	KS37	D200_KS3752_Y25	143	208	351	33.1	2	8.61446	12.5301	21.1446	Figure 7	GmY25E13 (T4)	39.17	10.11
Young leaves	JackX	pANDA35HK	Y25	Ri62-35	KS38	D201_KS3853_Y25	83	144	227	16.9	2	9.76471	16.9412	26.7059	Figure 7	GmY25E13 (T4)	76.76	95.22
Young leaves	JackX	pANDA35HK	Y25	Ri62-54	KS39	D202_KS3954_Y25	153	217	370	27.9	2	11.0072	15.6115	26.6187	Figure 7	GmY25E13 (T4)	41.88	75.36
Young leaves	JackX	pANDA35HK	Y25	Ri62-55	KS40	D203_KS4055_Y25	157	228	385	38.4	2	8.17708	11.875	20.0521	Figure 7	GmY25E13 (T4)	57.96	53.66
Young leaves	JackX	pANDA35HK	Y25	Ri62-56	KS41	D204_KS4156_Y25	113	185	298	24.9	2	9.04	14.8	23.84	Figure 7	GmY25E13 (T4)	81.96	86.65
Young leaves	JackX	pANDA35HK	Y25	Ri62-61	KS42	D205_KS4257_Y25	147	210	357	28.3	2	10.4255	14.8936	25.3191	Figure 7	GmY25E13 (T4)	73.5	89.76
Young leaves	JackX	pANDA35HK	Y25	Ri62-64	KS44	D207_KS4459_Y25	128	165	293	28.3	2	9.07801	11.7021	20.7801	Figure 7	GmY25E13 (T4)	22.14	27.25
(a) For pooled samples, the normalization factor is based on the proportion of each sample in pool.
