# Supplementary material for: Host-derived gene silencing of parasite fitness genes improves resistance to soybean cyst nematodes in stable transgenic soybean
Source: Theor Appl Genet. 2019 Jun 22;132(9):2651–62. doi: 10.1007/s00122-019-03379-0 (PMC6707959; doi:10.1007/s00122-019-03379-0)
Supplement: Supplementary file 4 — Supplementary file4 (XLSX 17 kb) [file 122_2019_3379_MOESM4_ESM.xlsx]

## Sheet: Sheet1
Table S5: Raw dat of SCN Bioassays used for Figure 4
soybean Lines	JackX		Prp17P6		Prp17P8		Y25E13		Y25E5		GOI_Free
	cyst #/g root	egg#/g root	cyst #/g root	egg#/g root	cyst #/g root	egg#/g root	cyst #/g root	egg#/g root	cyst #/g root	egg#/g root	cyst #/g root	egg#/g root
	3476.19	268571	492.105	15157.9	1913.79	31172.4	722.222	51911.1	5500	209600	5100	181333
	6833.33	352000	223.684	23157.9	490.909	43151.5	221.429	7428.57	3250	100000	2442.31	122154
	1234.38	71500	900	32000	693.548	45935.5	537.5	87058.8	5733.33	180267	5590.91	215273
	2019.23	97230.8	982.759	49931	465.517	35310.3	935.161	50580.6	3464.29	140429	1711.11	66666.7
	1594.59	56648.6	936	46666.7	746.429	59500	2529.41	116706	1492.31	158769	6375	307500
	851.351	69189.2	1265.62	69000	1228.57	45714.3	766.667	91733.3	1635	87200	2512.5	160000
	5568.18	459636	312.903	11354.8	233.333	1111.11	415.789	18606.1	10333.3	254667	2187.5	62000
	1480	120960	424.242	18181.8	966.667	34933.3	1261.76	34666.7	3095.24	130286	4800	129067
	1583.33	88800	360.606	37818.2	1878.12	95142.9	1030.43	60173.9	2900	122400	6428.57	164286
	2420	138240	1020.59	40941.2	550	43500	793.75	58375	3923.08	168615	4100	139001
	1397.73	64727.3	1431.03	18206.9	194.737	15368.4	404.545	20363.6	7000	165333	5300	317000
	6863.64	207273	1305.56	120889	638.889	26000	452.727	26631.6	2425	60000	3241.31	182104
	2567.57	109838	26.3158	842.105			2796.3	56296.3	2520	39200	5675	257500
	821.429	64571.4	1309.09	80727.3			429.412	16941.2	3666.67	120667	2402.5	143000
	1094.59	64864.9	3048.39	121548			574	31500			1587.5	52000
Average Values	2653.7	148937	935.926	45761.5	833.377	39736.6	924.741	48598.2	4067.02	138388	3963.61	166592
Table S6: Raw data of SCN Bioassays used for Figure 5a
Experiment 1
	JackX		Prp17P6		Prp17P8		Y25E13		Y25E12
	cyst #/g root	egg#/g root	cyst #/g root	egg#/g root	cyst #/g root	egg#/g root	cyst #/g root	egg#/g root	cyst #/g root	egg#/g root
	6500	148182	7500	133333	666.667	8666.67	3235.29	51764.7	2131.25	128000
	6000	132615	3142.86	82285.7	5600	182400	1515.38	33230.8	3841.67	172000
	4968.75	126000	764.706	12588.2	3800	96800	3075	88000	2336.84	64210.5
	4555.56	188000	1863.64	46181.8	5500	184000	3437.5	51500	4580	284800
	6769.23	195692	1555.56	37444.4	1461.54	31769.2	1169.23	27076.9	2092.31	65230.8
	4727.27	101818	588.889	8555.56	1714.29	39285.7	4944.44	152000	2615.79	174316
	8250	237333	1588.89	36444.4	4111.11	131556	2433.33	34000	1944.12	81882.4
	6500	253714	1242.86	19428.6	6000	244667	2761.9	81523.8	2417.65	113882
	10350	283200	2166.67	85333.3	7428.57	284286	1053.85	24000	2875	82000
	8333.33	518667	2100	73333.3	1760	41600	3187.5	92000	4164.29	218857
	7400	154667	1061.54	25230.8	2712.5	48000	3653.85	75692.3	5800	241333
	11222.2	356889	4531.25	205000	3707.69	117059	2781.25	35000	2112.5	76000
	10333.3	254667	1583.33	69333.3	2100	90923.1	1937.5	55500	2757.14	86857.1
	9625	248000	3095.24	110286	1635.71	56000	3538.46	67692.3	2076.47	70588.2
	5562.5	218000	2900	82400	3183.33	130667	1042.86	24000	2407.14	129143
	2512.5	160000	923.077	18615.4	2661.11	94666.7	1614.29	18857.1	2153.85	108615
	7000	165333	2187.5	52000	2540	84800	2700	109200	2539.13	142957
	4800	129067	2025	60000	3042.86	118286	2666.67	41000	2608.33	94666.7
	6428.57	162286	620	16200	2600	52000	3000	43000	2661.11	104367
	5590.91	215273	3666.67	70666.7	3469.23	84307.7			1540	94800
Average Values	6871.46	212470	2255.38	62233	3284.73	106087	2618.33	58159.9	2782.73	126725
Experiment 2
	JackX		Prp17P6		Prp17P8		Y25E13		Y25E12
	cyst #/g root	egg#/g root	cyst #/g root	egg#/g root	cyst #/g root	egg#/g root	cyst #/g root	egg#/g root	cyst #/g root	egg#/g root
	10818.2	301818	4114.29	58285.7	3444.44	183333	4000	67692.3	3666.67	249333
	6000	181250	8166.67	132889	5444.44	359556	3423.08	97692.3	3888.89	226667
	20150	1179000	2500	74571.4	8500	136667	2375	45000	4142.86	301714
	10958.3	376667	10500	221429	8600	123000	2625	56666.7	2605.26	121579
	6700	312000	4562.5	167000	1685.71	63714.3	2944.44	97777.8	3500	180000
	8718.75	385000	3642.86	113143	5000	169000	3000	106250	3125	172000
	5961.54	284615	3727.27	136000	9416.67	334667	5500	130182	1350	88800
	8880.95	224286	3545.45	160727	5500	156667	5166.67	74181.8	4750	294400
	9318.18	220909	5136.36	231273	5000	158333	1700	40000	4529.41	192588
	12357.1	352500	1642.86	77142.9	5900	169000	3888.89	62222.2	5458.33	221333
	13812.5	523636	1428.57	67142.9	4909.09	116364	3318.18	88727.3	11214.3	513714
	14500	878571	2642.86	97142.9	4454.55	234545	2611.11	56666.7	5454.55	290182
	5363.64	136364	3772.73	86363.6	3954.55	87272.7	10333.3	191667	4575	360000
	8230.77	329231	1640	40000	6000	132222	3727.27	93090.9	1476.19	88952.4
	13071.4	519286	2250	77500	5205.88	335529	9166.67	275000	5437.5	291000
	11666.7	854667	3277.78	86666.7	3571.43	168571	6055.56	143333	3388.89	241333
	7428.57	434286	1062.5	42000	5384.62	369231	2333.33	77333.3	1375	110000
	7500	384000	5222.22	281333	4466.67	211733	1909.09	43454.5	2650	132000
	6000	274667	2764.71	70117.6	3458.33	262667	3150	116000	3250	214000
	7035.71	417143	2687.5	61000	3150	216000	8230.77	261538
Average Values	9723.62	428495	3714.36	114086	5152.32	199404	4272.92	106224	3991.46	225768
Experiment 3
	JackX		Prp17P6		Prp17P8		Y25E13		Y25E12
	cyst #/g root	egg#/g root	cyst #/g root	egg#/g root	cyst #/g root	egg#/g root	cyst #/g root	egg#/g root	cyst #/g root	egg#/g root
	152.381	4571.43	168.421	8315.79	251.613	15677.4	79.4118	2176.47	82.3529	8470.59
	120.833	3666.67	457.692	25076.9	152	11600	173.684	8947.37	90	11000
	224.242	19636.4	363.158	16947.4	268	19640	142.857	6571.43	239.032	25741.9
	1636.36	88000	425	17600	100	6333.33	250	6222.22	178.125	14625
	112.5	2500	87.6923	1230.77	75.8621	2206.9	600	27200	190.909	19636.4
	255.882	15294.1	183.333	8222.22	400	14545.5	551.852	24666.7	540.741	54814.8
	222.222	15185.2	194.444	8444.44	200	6782.61	400	17454.5	105.405	13243.2
	700	28800	190	8200	291.667	19750	155.556	8777.78	245.714	30571.4
	880	64320	96.7742	2838.71	113.333	8933.33	96.4286	3214.29	193.75	13925
	947.368	55578.9	83.3333	2000	520	31600	209.804	12366.7	169.048	13328.6
	560	35520	255.556	17466.7	148.276	12344.8	300	17000	154.545	17090.9
	1015.15	48000	92.8571	3428.57	262.069	25727.6	237.143	12685.7	150	13692.3
	557.143	28685.7	105	3500	332	30440	550	30400	171.429	15523.8
	473.684	44842.1	320	12600	250	23600	538.519	31111.1	132.258	12903.2
	344.444	22044.4	57.1429	2857.14	241.667	22333.3	383.158	18789.5	288.889	37259.3
	892.593	77703.7	328.571	12857.1	168.421	15315.8	168.148	9851.85	240	25440
	650	64444.4	282.609	9826.09	320	28240	138.125	7250	360	36600
	1019.05	58285.7	194.444	7111.11	627.273	46000	293.75	8000	280	31920
	548.148	27777.8	220	10640	172.727	17272.7	346.667	13000	580	59200
	1166.67	67555.6	535	14800	543.75	32500	100	3058.82	158.148	20851.9
Average Values	623.934	38620.6	232.051	9698.15	271.933	19542.2	285.755	13437.2	227.517	23791.9
